# Supplementary material for: Comparative Study of Cytotoxicity and Antioxidant, Anti-Aging and Antibacterial Properties of Unfermented and Fermented Extract of Cornus mas L
Source: Int J Mol Sci. 2023 Aug 26;24(17):13232. doi: 10.3390/ijms241713232 (PMC10487488; doi:10.3390/ijms241713232)
Supplement: Supplementary file 1 [file ijms-24-13232-s001.zip]

Archive with 1 entries (1 files):
- ijms-2556649-supplementary.pdf
